# Supplementary material for: Assessing the sociability of former pet and entertainment chimpanzees by using multiplex networks
Source: Sci Rep. 2020 Dec 1;10:20969. doi: 10.1038/s41598-020-77950-x (PMC7708499; doi:10.1038/s41598-020-77950-x)
Supplement: Supplementary file 2 — Supplementary Information 2. [file 41598_2020_77950_MOESM2_ESM.xlsx]

## Sheet: LMM Database
Group	ID1	ID2	Groom	Affil	Prox	StatVic	Aggregate	Origin	PHCinfant	Sex
Bilinga	BEA	CHE	0.00345083	0.00443678	0.0746857	0.288637	0.37121	wild>wild	with>without	F>F
Bilinga	BEA	COC	0.00299028	0.00722651	0.0645402	0.22452	0.299277	wild>wild	with>without	F>F
Bilinga	BEA	NIC	0	0	0.0091104	0.073955	0.0830654	wild>captive	with>without	F>M
Bilinga	BEA	TIC	0	0	0.0186706	0.229525	0.248195	wild>wild	with>without	F>M
Bilinga	BEA	TOM	0.0126103	0.0100883	0.0549811	0.257755	0.335435	wild>wild	with>with	F>M
Bilinga	BEA	VIC	0.00131926	0.000263852	0.0271768	0.162005	0.190765	wild>captive	with>without	F>M
Bilinga	CHE	COC	0.00915751	0.00389194	0.0304487	0.160714	0.204212	wild>wild	without>without	F>F
Bilinga	CHE	NIC	0	0.000506073	0.00860324	0.0468117	0.0559211	wild>captive	without>without	F>M
Bilinga	CHE	TIC	0	0	0.019175	0.262207	0.281382	wild>wild	without>without	F>M
Bilinga	CHE	TOM	0.00166468	0.0019025	0.035434	0.465161	0.504162	wild>wild	without>with	F>M
Bilinga	CHE	VIC	0	0.000500626	0.0165207	0.157196	0.174218	wild>captive	without>without	F>M
Bilinga	COC	NIC	0.00411311	0.00437018	0.0113111	0.0732648	0.0930591	wild>captive	without>without	F>M
Bilinga	COC	TIC	0	0	0.00300926	0.110417	0.113426	wild>wild	without>without	F>M
Bilinga	COC	TOM	0.00439346	0.00122041	0.0202587	0.112765	0.138638	wild>wild	without>with	F>M
Bilinga	COC	VIC	0.000768246	0.00128041	0.0117798	0.0952625	0.109091	wild>captive	without>without	F>M
Bilinga	NIC	TIC	0	0.000263783	0.000527565	0.0757056	0.076497	captive>wild	without>without	M>M
Bilinga	NIC	TOM	0	0.000526732	0.00605741	0.0645246	0.0711088	captive>wild	without>with	M>M
Bilinga	NIC	VIC	0.00237404	0.000527565	0.0155632	0.0904774	0.108942	captive>captive	without>without	M>M
Bilinga	TIC	TOM	0	0	0.0407088	0.418822	0.459531	wild>wild	without>with	M>M
Bilinga	TIC	VIC	0	0	0.133084	0.363296	0.49638	wild>captive	without>without	M>M
Bilinga	TOM	VIC	0.000258532	0.00672182	0.0524819	0.250259	0.309721	wild>captive	with>without	M>M
Bilinga	CHE	BEA	0.0377126	0.0078876	0.0746857	0.288637	0.408923	wild>wild	without>with	F>F
Bilinga	COC	BEA	0.0236731	0.0049838	0.0645402	0.22452	0.317717	wild>wild	without>with	F>F
Bilinga	NIC	BEA	0	0.000267953	0.0091104	0.073955	0.0833333	captive>wild	without>with	M>F
Bilinga	TIC	BEA	0	0	0.0186706	0.229525	0.248195	wild>wild	without>with	M>F
Bilinga	TOM	BEA	0.0141236	0.007314	0.0549811	0.257755	0.334174	wild>wild	with>with	M>F
Bilinga	VIC	BEA	0.000791557	0.000791557	0.0271768	0.162005	0.190765	captive>wild	without>with	M>F
Bilinga	COC	CHE	0.00824176	0.00434982	0.0304487	0.160714	0.203755	wild>wild	without>without	F>F
Bilinga	NIC	CHE	0.000253036	0.000506073	0.00860324	0.0468117	0.0561741	captive>wild	without>without	M>F
Bilinga	TIC	CHE	0	0	0.019175	0.262207	0.281382	wild>wild	without>without	M>F
Bilinga	TOM	CHE	0.000713436	0.00261593	0.035434	0.465161	0.503924	wild>wild	with>without	M>F
Bilinga	VIC	CHE	0.000500626	0.000500626	0.0165207	0.157196	0.174718	captive>wild	without>without	M>F
Bilinga	NIC	COC	0	0.000771208	0.0113111	0.0732648	0.085347	captive>wild	without>without	M>F
Bilinga	TIC	COC	0	0	0.00300926	0.110417	0.113426	wild>wild	without>without	M>F
Bilinga	TOM	COC	0.000488162	0.000976324	0.0202587	0.112765	0.134489	wild>wild	with>without	M>F
Bilinga	VIC	COC	0	0.00128041	0.0117798	0.0952625	0.108323	captive>wild	without>without	M>F
Bilinga	TIC	NIC	0	0.000263783	0.000527565	0.0757056	0.076497	wild>captive	without>without	M>M
Bilinga	TOM	NIC	0.000263366	0.000526732	0.00605741	0.0645246	0.0713721	wild>captive	with>without	M>M
Bilinga	VIC	NIC	0.00817726	0.000791348	0.0155632	0.0904774	0.115009	captive>captive	without>without	M>M
Bilinga	TOM	TIC	0	0	0.0407088	0.418822	0.459531	wild>wild	with>without	M>M
Bilinga	VIC	TIC	0.000249688	0	0.133084	0.363296	0.496629	captive>wild	without>without	M>M
Bilinga	VIC	TOM	0.0049121	0.00827301	0.0524819	0.250259	0.315926	captive>wild	without>with	M>M
Mutamba	AFR	BON	0.00482139	0.00482139	0.0543502	0.349989	0.413982	wild>captive	without>with	F>M
Mutamba	AFR	CHA	0.00758561	0.00195059	0.00780234	0.0507152	0.0680537	wild>captive	without>with	F>M
Mutamba	AFR	JUA	0.0218158	0.00617012	0.134641	0.474879	0.637506	wild>captive	without>with	F>M
Mutamba	AFR	MAR	0.000214915	0.00193424	0.0229959	0.210187	0.235332	wild>captive	without>with	F>M
Mutamba	AFR	TON	0	0.00102354	0.00307062	0.0535653	0.0576595	wild>wild	without>with	F>M
Mutamba	AFR	WAT	0.0181391	0.00405463	0.158984	0.425309	0.606487	wild>captive	without>with	F>F
Mutamba	BON	CHA	0.0109938	0.00219877	0.00461741	0.0367194	0.0545295	captive>captive	with>with	M>M
Mutamba	BON	JUA	0.0194949	0.00575986	0.0671245	0.290208	0.382588	captive>captive	with>with	M>M
Mutamba	BON	MAR	0.00171563	0.00321681	0.0102938	0.134034	0.14926	captive>captive	with>with	M>M
Mutamba	BON	TON	0.000348553	0.00348554	0.00104566	0.0310213	0.035901	captive>wild	with>with	M>M
Mutamba	BON	WAT	0.00626079	0.00151123	0.050734	0.246546	0.305052	captive>captive	with>with	M>F
Mutamba	CHA	JUA	0.0142419	0.00219106	0.0221297	0.0817266	0.120289	captive>captive	with>with	M>M
Mutamba	CHA	MAR	0.00254453	0.00445293	0.00636132	0.0349873	0.0483461	captive>captive	with>with	M>M
Mutamba	CHA	TON	0.0267503	0.0184941	0.0184941	0.0967635	0.160502	captive>wild	with>with	M>M
Mutamba	CHA	WAT	0.0150408	0.00322303	0.0135367	0.0603782	0.0921788	captive>captive	with>with	M>F
Mutamba	JUA	MAR	0.00347902	0.00413133	0.0334855	0.192651	0.233746	captive>captive	with>with	M>M
Mutamba	JUA	TON	0.000692521	0.00103878	0.00865651	0.0550554	0.0654432	captive>wild	with>with	M>M
Mutamba	JUA	WAT	0.0807642	0.00781589	0.139166	0.415762	0.643508	captive>captive	with>with	M>F
Mutamba	MAR	TON	0.00435511	0.0177554	0.0040201	0.0492462	0.0753769	captive>wild	with>with	M>M
Mutamba	MAR	WAT	0.0178155	0.00615058	0.0386002	0.200424	0.26299	captive>captive	with>with	M>F
Mutamba	TON	WAT	0.00135318	0.00169148	0.0118403	0.0679973	0.0828823	wild>captive	with>with	M>F
Mutamba	BON	AFR	0.00832785	0.00591716	0.0543502	0.349989	0.418584	captive>wild	with>without	M>F
Mutamba	CHA	AFR	0.0153879	0.00130039	0.00780234	0.0507152	0.0752059	captive>wild	with>without	M>F
Mutamba	JUA	AFR	0.0392243	0.00528867	0.134641	0.474879	0.654033	captive>wild	with>without	M>F
Mutamba	MAR	AFR	0.00128949	0.00214915	0.0229959	0.210187	0.236622	captive>wild	with>without	M>F
Mutamba	TON	AFR	0	0.00102354	0.00307062	0.0535653	0.0576595	wild>wild	with>without	M>F
Mutamba	WAT	AFR	0.0155783	0.00405463	0.158984	0.425309	0.603927	captive>wild	with>without	F>F
Mutamba	CHA	BON	0.00747581	0.00263852	0.00461741	0.0367194	0.0514512	captive>captive	with>with	M>M
Mutamba	JUA	BON	0.00487373	0.00509526	0.0671245	0.290208	0.367302	captive>captive	with>with	M>M
Mutamba	MAR	BON	0.000857817	0.00300236	0.0102938	0.134034	0.148188	captive>captive	with>with	M>M
Mutamba	TON	BON	0.000348553	0.00383409	0.00104566	0.0310213	0.0362496	wild>captive	with>with	M>M
Mutamba	WAT	BON	0.00841969	0.00151123	0.050734	0.246546	0.307211	captive>captive	with>with	F>M
Mutamba	JUA	CHA	0.0162138	0.00262927	0.0221297	0.0817266	0.122699	captive>captive	with>with	M>M
Mutamba	MAR	CHA	0.00487701	0.00424088	0.00636132	0.0349873	0.0504665	captive>captive	with>with	M>M
Mutamba	TON	CHA	0.0151915	0.0184941	0.0184941	0.0967635	0.148943	wild>captive	with>with	M>M
Mutamba	WAT	CHA	0.0178341	0.00300817	0.0135367	0.0603782	0.0947572	captive>captive	with>with	F>M
Mutamba	MAR	JUA	0.00456621	0.00391389	0.0334855	0.192651	0.234616	captive>captive	with>with	M>M
Mutamba	TON	JUA	0.00103878	0.00103878	0.00865651	0.0550554	0.0657895	wild>captive	with>with	M>M
Mutamba	WAT	JUA	0.090317	0.00868432	0.139166	0.415762	0.65393	captive>captive	with>with	F>M
Mutamba	TON	MAR	0.00167504	0.0180905	0.0040201	0.0492462	0.0730318	wild>captive	with>with	M>M
Mutamba	WAT	MAR	0.0377519	0.00487805	0.0386002	0.200424	0.281654	captive>captive	with>with	F>M
Mutamba	WAT	TON	0.0067659	0.00101489	0.0118403	0.0679973	0.0876184	captive>wild	with>with	F>M

## Sheet: MuxViz Bilinga
GROUP	LAYER	ID1	ID2	Weighted Index values		nodeID	nodeLabel
Bilinga	Affil	1	2	0.2399		1	BEA
Bilinga	Affil	1	3	0.3907		2	CHE
Bilinga	Affil	1	6	0.5455		3	COC
Bilinga	Affil	1	7	0.0143		4	NIC
Bilinga	Affil	2	3	0.2104		5	TIC
Bilinga	Affil	2	4	0.0274		6	TOM
Bilinga	Affil	2	6	0.1029		7	VIC
Bilinga	Affil	2	7	0.0271
Bilinga	Affil	3	4	0.2363
Bilinga	Affil	3	6	0.066
Bilinga	Affil	3	7	0.0692
Bilinga	Affil	4	5	0.0143
Bilinga	Affil	4	6	0.0285
Bilinga	Affil	4	7	0.0285
Bilinga	Affil	6	7	0.3635
Bilinga	Affil	2	1	0.4265
Bilinga	Affil	3	1	0.2695
Bilinga	Affil	4	1	0.0145
Bilinga	Affil	6	1	0.3955
Bilinga	Affil	7	1	0.0428
Bilinga	Affil	3	2	0.2352
Bilinga	Affil	4	2	0.0274
Bilinga	Affil	6	2	0.1414
Bilinga	Affil	7	2	0.0271
Bilinga	Affil	4	3	0.0417
Bilinga	Affil	6	3	0.0528
Bilinga	Affil	7	3	0.0692
Bilinga	Affil	5	4	0.0143
Bilinga	Affil	6	4	0.0285
Bilinga	Affil	7	4	0.0428
Bilinga	Affil	7	6	0.4473
Bilinga	Groom	1	2	0.0382
Bilinga	Groom	1	3	0.0331
Bilinga	Groom	1	6	0.1396
Bilinga	Groom	1	7	0.0146
Bilinga	Groom	2	3	0.1014
Bilinga	Groom	2	6	0.0184
Bilinga	Groom	3	4	0.0455
Bilinga	Groom	3	6	0.0486
Bilinga	Groom	3	7	0.0085
Bilinga	Groom	4	7	0.0263
Bilinga	Groom	6	7	0.0029
Bilinga	Groom	2	1	0.4176
Bilinga	Groom	3	1	0.2621
Bilinga	Groom	6	1	0.1564
Bilinga	Groom	7	1	0.0088
Bilinga	Groom	3	2	0.0913
Bilinga	Groom	4	2	0.0028
Bilinga	Groom	6	2	0.0079
Bilinga	Groom	7	2	0.0055
Bilinga	Groom	6	3	0.0054
Bilinga	Groom	6	4	0.0029
Bilinga	Groom	7	4	0.0905
Bilinga	Groom	7	5	0.0028
Bilinga	Groom	7	6	0.0544
Bilinga	Prox	1	2	0.4698
Bilinga	Prox	1	3	0.406
Bilinga	Prox	1	4	0.0573
Bilinga	Prox	1	5	0.1174
Bilinga	Prox	1	6	0.3458
Bilinga	Prox	1	7	0.1709
Bilinga	Prox	2	3	0.1915
Bilinga	Prox	2	4	0.0541
Bilinga	Prox	2	5	0.1206
Bilinga	Prox	2	6	0.2229
Bilinga	Prox	2	7	0.1039
Bilinga	Prox	3	4	0.0711
Bilinga	Prox	3	5	0.0189
Bilinga	Prox	3	6	0.1274
Bilinga	Prox	3	7	0.0741
Bilinga	Prox	4	5	0.0033
Bilinga	Prox	4	6	0.0381
Bilinga	Prox	4	7	0.0979
Bilinga	Prox	5	6	0.2561
Bilinga	Prox	5	7	0.8371
Bilinga	Prox	6	7	0.3301
Bilinga	Prox	2	1	0.4698
Bilinga	Prox	3	1	0.406
Bilinga	Prox	4	1	0.0573
Bilinga	Prox	5	1	0.1174
Bilinga	Prox	6	1	0.3458
Bilinga	Prox	7	1	0.1709
Bilinga	Prox	3	2	0.1915
Bilinga	Prox	4	2	0.0541
Bilinga	Prox	5	2	0.1206
Bilinga	Prox	6	2	0.2229
Bilinga	Prox	7	2	0.1039
Bilinga	Prox	4	3	0.0711
Bilinga	Prox	5	3	0.0189
Bilinga	Prox	6	3	0.1274
Bilinga	Prox	7	3	0.0741
Bilinga	Prox	5	4	0.0033
Bilinga	Prox	6	4	0.0381
Bilinga	Prox	7	4	0.0979
Bilinga	Prox	6	5	0.2561
Bilinga	Prox	7	5	0.8371
Bilinga	Prox	7	6	0.3301
Bilinga	StatVic	1	2	0.6078
Bilinga	StatVic	1	3	0.4728
Bilinga	StatVic	1	4	0.1557
Bilinga	StatVic	1	5	0.4833
Bilinga	StatVic	1	6	0.5428
Bilinga	StatVic	1	7	0.3412
Bilinga	StatVic	2	3	0.3384
Bilinga	StatVic	2	4	0.0986
Bilinga	StatVic	2	5	0.5522
Bilinga	StatVic	2	6	0.9795
Bilinga	StatVic	2	7	0.331
Bilinga	StatVic	3	4	0.1543
Bilinga	StatVic	3	5	0.2325
Bilinga	StatVic	3	6	0.2375
Bilinga	StatVic	3	7	0.2006
Bilinga	StatVic	4	5	0.1594
Bilinga	StatVic	4	6	0.1359
Bilinga	StatVic	4	7	0.1905
Bilinga	StatVic	5	6	0.882
Bilinga	StatVic	5	7	0.765
Bilinga	StatVic	6	7	0.527
Bilinga	StatVic	2	1	0.6078
Bilinga	StatVic	3	1	0.4728
Bilinga	StatVic	4	1	0.1557
Bilinga	StatVic	5	1	0.4833
Bilinga	StatVic	6	1	0.5428
Bilinga	StatVic	7	1	0.3412
Bilinga	StatVic	3	2	0.3384
Bilinga	StatVic	4	2	0.0986
Bilinga	StatVic	5	2	0.5522
Bilinga	StatVic	6	2	0.9795
Bilinga	StatVic	7	2	0.331
Bilinga	StatVic	4	3	0.1543
Bilinga	StatVic	5	3	0.2325
Bilinga	StatVic	6	3	0.2375
Bilinga	StatVic	7	3	0.2006
Bilinga	StatVic	5	4	0.1594
Bilinga	StatVic	6	4	0.1359
Bilinga	StatVic	7	4	0.1905
Bilinga	StatVic	6	5	0.882
Bilinga	StatVic	7	5	0.765
Bilinga	StatVic	7	6	0.527

## Sheet: MuxViz Mutamba
GROUP	LAYER	ID1	ID2	Weighted Index values		nodeID	nodeLabel
Mutamba	Affil	1	2	0.2607		1	AFR
Mutamba	Affil	1	3	0.1055		2	BON
Mutamba	Affil	1	4	0.3336		3	CHA
Mutamba	Affil	1	5	0.1046		4	JUA
Mutamba	Affil	1	6	0.0553		5	MAR
Mutamba	Affil	1	7	0.2192		6	TON
Mutamba	Affil	2	3	0.1189		7	WAT
Mutamba	Affil	2	4	0.3114
Mutamba	Affil	2	5	0.1739
Mutamba	Affil	2	6	0.1885
Mutamba	Affil	2	7	0.0817
Mutamba	Affil	3	4	0.1185
Mutamba	Affil	3	5	0.2408
Mutamba	Affil	3	6	1
Mutamba	Affil	3	7	0.1743
Mutamba	Affil	4	5	0.2234
Mutamba	Affil	4	6	0.0562
Mutamba	Affil	4	7	0.4226
Mutamba	Affil	5	6	0.9601
Mutamba	Affil	5	7	0.3326
Mutamba	Affil	6	7	0.0915
Mutamba	Affil	2	1	0.32
Mutamba	Affil	3	1	0.0703
Mutamba	Affil	4	1	0.286
Mutamba	Affil	5	1	0.1162
Mutamba	Affil	6	1	0.0553
Mutamba	Affil	7	1	0.2192
Mutamba	Affil	3	2	0.1427
Mutamba	Affil	4	2	0.2755
Mutamba	Affil	5	2	0.1623
Mutamba	Affil	6	2	0.2073
Mutamba	Affil	7	2	0.0817
Mutamba	Affil	4	3	0.1422
Mutamba	Affil	5	3	0.2293
Mutamba	Affil	6	3	1
Mutamba	Affil	7	3	0.1627
Mutamba	Affil	5	4	0.2116
Mutamba	Affil	6	4	0.0562
Mutamba	Affil	7	4	0.4696
Mutamba	Affil	6	5	0.9782
Mutamba	Affil	7	5	0.2638
Mutamba	Affil	7	6	0.0549
Mutamba	Groom	1	2	0.0534
Mutamba	Groom	1	3	0.084
Mutamba	Groom	1	4	0.2416
Mutamba	Groom	1	5	0.0024
Mutamba	Groom	1	7	0.2008
Mutamba	Groom	2	3	0.1217
Mutamba	Groom	2	4	0.2159
Mutamba	Groom	2	5	0.019
Mutamba	Groom	2	6	0.0039
Mutamba	Groom	2	7	0.0693
Mutamba	Groom	3	4	0.1577
Mutamba	Groom	3	5	0.0282
Mutamba	Groom	3	6	0.2962
Mutamba	Groom	3	7	0.1665
Mutamba	Groom	4	5	0.0385
Mutamba	Groom	4	6	0.0077
Mutamba	Groom	4	7	0.8942
Mutamba	Groom	5	6	0.0482
Mutamba	Groom	5	7	0.1973
Mutamba	Groom	6	7	0.015
Mutamba	Groom	2	1	0.0922
Mutamba	Groom	3	1	0.1704
Mutamba	Groom	4	1	0.4343
Mutamba	Groom	5	1	0.0143
Mutamba	Groom	7	1	0.1725
Mutamba	Groom	3	2	0.0828
Mutamba	Groom	4	2	0.054
Mutamba	Groom	5	2	0.0095
Mutamba	Groom	6	2	0.0039
Mutamba	Groom	7	2	0.0932
Mutamba	Groom	4	3	0.1795
Mutamba	Groom	5	3	0.054
Mutamba	Groom	6	3	0.1682
Mutamba	Groom	7	3	0.1975
Mutamba	Groom	5	4	0.0506
Mutamba	Groom	6	4	0.0115
Mutamba	Groom	7	4	1
Mutamba	Groom	6	5	0.0186
Mutamba	Groom	7	5	0.418
Mutamba	Groom	7	6	0.075
Mutamba	Prox	1	2	0.3419
Mutamba	Prox	1	3	0.0491
Mutamba	Prox	1	4	0.8469
Mutamba	Prox	1	5	0.1446
Mutamba	Prox	1	6	0.0193
Mutamba	Prox	1	7	1
Mutamba	Prox	2	3	0.0291
Mutamba	Prox	2	4	0.4222
Mutamba	Prox	2	5	0.0648
Mutamba	Prox	2	6	0.0066
Mutamba	Prox	2	7	0.3191
Mutamba	Prox	3	4	0.1392
Mutamba	Prox	3	5	0.04
Mutamba	Prox	3	6	0.1163
Mutamba	Prox	3	7	0.0852
Mutamba	Prox	4	5	0.2106
Mutamba	Prox	4	6	0.0545
Mutamba	Prox	4	7	0.8754
Mutamba	Prox	5	6	0.0253
Mutamba	Prox	5	7	0.2428
Mutamba	Prox	6	7	0.0745
Mutamba	Prox	2	1	0.3419
Mutamba	Prox	3	1	0.0491
Mutamba	Prox	4	1	0.8469
Mutamba	Prox	5	1	0.1446
Mutamba	Prox	6	1	0.0193
Mutamba	Prox	7	1	1
Mutamba	Prox	3	2	0.0290
Mutamba	Prox	4	2	0.4222
Mutamba	Prox	5	2	0.0648
Mutamba	Prox	6	2	0.0066
Mutamba	Prox	7	2	0.3191
Mutamba	Prox	4	3	0.1392
Mutamba	Prox	5	3	0.04
Mutamba	Prox	6	3	0.1163
Mutamba	Prox	7	3	0.0852
Mutamba	Prox	5	4	0.2106
Mutamba	Prox	6	4	0.0545
Mutamba	Prox	7	4	0.8754
Mutamba	Prox	6	5	0.0253
Mutamba	Prox	7	5	0.2428
Mutamba	Prox	7	6	0.0745
Mutamba	StatVic	1	2	0.737
Mutamba	StatVic	1	3	0.1068
Mutamba	StatVic	1	4	1
Mutamba	StatVic	1	5	0.4426
Mutamba	StatVic	1	6	0.1128
Mutamba	StatVic	1	7	0.8956
Mutamba	StatVic	2	3	0.0773
Mutamba	StatVic	2	4	0.6111
Mutamba	StatVic	2	5	0.2823
Mutamba	StatVic	2	6	0.0653
Mutamba	StatVic	2	7	0.5192
Mutamba	StatVic	3	4	0.1721
Mutamba	StatVic	3	5	0.0738
Mutamba	StatVic	3	6	0.2038
Mutamba	StatVic	3	7	0.1271
Mutamba	StatVic	4	5	0.4057
Mutamba	StatVic	4	6	0.1159
Mutamba	StatVic	4	7	0.8755
Mutamba	StatVic	5	6	0.1037
Mutamba	StatVic	5	7	0.4221
Mutamba	StatVic	6	7	0.1432
Mutamba	StatVic	2	1	0.737
Mutamba	StatVic	3	1	0.1068
Mutamba	StatVic	4	1	1
Mutamba	StatVic	5	1	0.4426
Mutamba	StatVic	6	1	0.1128
Mutamba	StatVic	7	1	0.8956
Mutamba	StatVic	3	2	0.0773
Mutamba	StatVic	4	2	0.6111
Mutamba	StatVic	5	2	0.2823
Mutamba	StatVic	6	2	0.0653
Mutamba	StatVic	7	2	0.5192
Mutamba	StatVic	4	3	0.1721
Mutamba	StatVic	5	3	0.0737
Mutamba	StatVic	6	3	0.2038
Mutamba	StatVic	7	3	0.1271
Mutamba	StatVic	5	4	0.4057
Mutamba	StatVic	6	4	0.1159
Mutamba	StatVic	7	4	0.8755
Mutamba	StatVic	6	5	0.1037
Mutamba	StatVic	7	5	0.4221
Mutamba	StatVic	7	6	0.1432
